# Supplementary material for: In-hive variation of the gut microbial composition of honey bee larvae and pupae from the same oviposition time
Source: BMC Microbiol. 2019 May 24;19:110. doi: 10.1186/s12866-019-1490-y (PMC6534886; doi:10.1186/s12866-019-1490-y)
Supplement: Supplementary file 1 — Quantitative real-time PCR (qRT-PCR) data of the abundance of selected bacterial groups of honey bees (5th instar and black pupae). Data are log-transformed copies of the 16S rRNA gene per 1 g of the total gastrointestinal tract of individual and pooled samples. Individuals were collected at two developmental stages (10 5th instar individuals and 10 black pupae) from a single hive. Pooled samples show data of the comparable developmental stages from 4 locations and 3 hives at each location (EXP1) published by Hroncova et al. [34] where identical methodical/sampling approach was used allowing direct comparison of results. (XLSX 79 kb) [file 12866_2019_1490_MOESM1_ESM.xlsx]

## Sheet: individuals
Individuals (current study)
ontogenetic stage	bacterial groups	gene copies
5th instar	actinobacteria	0
5th instar	actinobacteria	650
5th instar	actinobacteria	138
5th instar	actinobacteria	792
5th instar	actinobacteria	1215
5th instar	actinobacteria	91
5th instar	actinobacteria	53
5th instar	actinobacteria	144
5th instar	actinobacteria	95
5th instar	actinobacteria	372
black pupae	actinobacteria	108
black pupae	actinobacteria	698
black pupae	actinobacteria	87
black pupae	actinobacteria	162
black pupae	actinobacteria	0
black pupae	actinobacteria	1142
black pupae	actinobacteria	165
black pupae	actinobacteria	28
black pupae	actinobacteria	99
black pupae	actinobacteria	278
5th instar	firmicutes	3623506
5th instar	firmicutes	1059
5th instar	firmicutes	1938793
5th instar	firmicutes	58617
5th instar	firmicutes	2148798
5th instar	firmicutes	528535
5th instar	firmicutes	0
5th instar	firmicutes	527702
5th instar	firmicutes	2125
5th instar	firmicutes	8991381
black pupae	firmicutes	472858
black pupae	firmicutes	3372
black pupae	firmicutes	53169
black pupae	firmicutes	1173864
black pupae	firmicutes	28637
black pupae	firmicutes	16595
black pupae	firmicutes	11594
black pupae	firmicutes	25371
black pupae	firmicutes	8551
black pupae	firmicutes	14399
5th instar	gammaproteobacteria	45996
5th instar	gammaproteobacteria	40663
5th instar	gammaproteobacteria	21444
5th instar	gammaproteobacteria	104997
5th instar	gammaproteobacteria	134952
5th instar	gammaproteobacteria	43241
5th instar	gammaproteobacteria	0
5th instar	gammaproteobacteria	5283
5th instar	gammaproteobacteria	653
5th instar	gammaproteobacteria	5171
black pupae	gammaproteobacteria	19578
black pupae	gammaproteobacteria	10474
black pupae	gammaproteobacteria	200488
black pupae	gammaproteobacteria	34786
black pupae	gammaproteobacteria	2379
black pupae	gammaproteobacteria	76793
black pupae	gammaproteobacteria	339506
black pupae	gammaproteobacteria	62391
black pupae	gammaproteobacteria	0
black pupae	gammaproteobacteria	1689
5th instar	bacteroidetes	7989
5th instar	bacteroidetes	10314
5th instar	bacteroidetes	857
5th instar	bacteroidetes	3411
5th instar	bacteroidetes	4168
5th instar	bacteroidetes	1907
5th instar	bacteroidetes	0
5th instar	bacteroidetes	1472
5th instar	bacteroidetes	584
5th instar	bacteroidetes	2455
black pupae	bacteroidetes	7901
black pupae	bacteroidetes	59
black pupae	bacteroidetes	7165
black pupae	bacteroidetes	6573
black pupae	bacteroidetes	3403
black pupae	bacteroidetes	12792
black pupae	bacteroidetes	12528
black pupae	bacteroidetes	14136
black pupae	bacteroidetes	0
black pupae	bacteroidetes	4761

## Sheet: pooled samples
pooled samples (Hroncova et al., 2015)
ontogenetic stage	location	replicates	bacterial groups	gene copies
5th instar	A	1	actinobacteria	778.807
5th instar	B	1	actinobacteria	200.118
5th instar	A	2	actinobacteria	510.67
5th instar	D	2	actinobacteria	396.802
5th instar	A	3	actinobacteria	477.931
5th instar	C	3	actinobacteria	1120.6
5th instar	C	1	actinobacteria	4976.88
5th instar	B	2	actinobacteria	1047.81
5th instar	D	1	actinobacteria	814.159
5th instar	C	2	actinobacteria	1531.71
5th instar	B	3	actinobacteria	90715.7
5th instar	D	3	actinobacteria	1847.15
black pupae	A	1	actinobacteria	0
black pupae	B	1	actinobacteria	407.801
black pupae	A	2	actinobacteria	70.6384
black pupae	D	2	actinobacteria	28.9307
black pupae	A	3	actinobacteria	237.946
black pupae	C	3	actinobacteria	76.9372
black pupae	C	1	actinobacteria	283.222
black pupae	B	2	actinobacteria	32.3222
black pupae	D	1	actinobacteria	28.9523
black pupae	C	2	actinobacteria	616.171
black pupae	B	3	actinobacteria	354024
black pupae	D	3	actinobacteria	192.316
5th instar	A	1	firmicutes	0
5th instar	B	1	firmicutes	1.13989e+06
5th instar	A	2	firmicutes	2.70971e+07
5th instar	D	2	firmicutes	2.50439e+09
5th instar	A	3	firmicutes	5.16196e+07
5th instar	C	3	firmicutes	3.14628e+06
5th instar	C	1	firmicutes	8.29216e+07
5th instar	B	2	firmicutes	2.21553e+07
5th instar	D	1	firmicutes	1.95898e+08
5th instar	C	2	firmicutes	1.37863e+07
5th instar	B	3	firmicutes	6.08151e+07
5th instar	D	3	firmicutes	2.14396e+07
black pupae	A	1	firmicutes	440324
black pupae	B	1	firmicutes	72127.6
black pupae	A	2	firmicutes	195743
black pupae	D	2	firmicutes	20963.6
black pupae	A	3	firmicutes	18369.6
black pupae	C	3	firmicutes	18327.7
black pupae	C	1	firmicutes	35507
black pupae	B	2	firmicutes	1761.4
black pupae	D	1	firmicutes	29130.9
black pupae	C	2	firmicutes	6700.62
black pupae	B	3	firmicutes	1.00578e+08
black pupae	D	3	firmicutes	200.43
5th instar	A	1	gammaproteobacteria	154515
5th instar	B	1	gammaproteobacteria	244476
5th instar	A	2	gammaproteobacteria	6.30998e+07
5th instar	D	2	gammaproteobacteria	5.41868e+07
5th instar	A	3	gammaproteobacteria	5.84962e+06
5th instar	C	3	gammaproteobacteria	3.7249e+06
5th instar	C	1	gammaproteobacteria	3.08082e+07
5th instar	B	2	gammaproteobacteria	1.05359e+07
5th instar	D	1	gammaproteobacteria	4.91826e+07
5th instar	C	2	gammaproteobacteria	4544.29
5th instar	B	3	gammaproteobacteria	1.57239e+07
5th instar	D	3	gammaproteobacteria	6083.27
black pupae	A	1	gammaproteobacteria	0
black pupae	B	1	gammaproteobacteria	124237
black pupae	A	2	gammaproteobacteria	47748.8
black pupae	D	2	gammaproteobacteria	237604
black pupae	A	3	gammaproteobacteria	30616.8
black pupae	C	3	gammaproteobacteria	29490.9
black pupae	C	1	gammaproteobacteria	165118
black pupae	B	2	gammaproteobacteria	12096.9
black pupae	D	1	gammaproteobacteria	107303
black pupae	C	2	gammaproteobacteria	35772
black pupae	B	3	gammaproteobacteria	7.80201e+06
black pupae	D	3	gammaproteobacteria	22861.3
5th instar	A	1	bacteroidetes	39619.6
5th instar	B	1	bacteroidetes	475.135
5th instar	A	2	bacteroidetes	2770.73
5th instar	D	2	bacteroidetes	10550
5th instar	A	3	bacteroidetes	2170.53
5th instar	C	3	bacteroidetes	1922.66
5th instar	C	1	bacteroidetes	435.996
5th instar	B	2	bacteroidetes	52.9748
5th instar	D	1	bacteroidetes	2194.5
5th instar	C	2	bacteroidetes	4089.14
5th instar	B	3	bacteroidetes	87071.8
5th instar	D	3	bacteroidetes	11653
black pupae	A	1	bacteroidetes	383.288
black pupae	B	1	bacteroidetes	288.664
black pupae	A	2	bacteroidetes	323.711
black pupae	D	2	bacteroidetes	882.684
black pupae	A	3	bacteroidetes	90.0024
black pupae	C	3	bacteroidetes	36600.1
black pupae	C	1	bacteroidetes	661.554
black pupae	B	2	bacteroidetes	63.6927
black pupae	D	1	bacteroidetes	357.079
black pupae	C	2	bacteroidetes	2782.07
black pupae	B	3	bacteroidetes	270912
black pupae	D	3	bacteroidetes	5491.94
